# Supplementary material for: Association of Structural Maintenance of Chromosome-1A Phosphorylation with Progression of Breast Cancer
Source: Cells. 2025 Jan 17;14(2):128. doi: 10.3390/cells14020128 (PMC11764376; doi:10.3390/cells14020128)
Supplement: Supplementary file 1 [file cells-14-00128-s001.zip]

Archive with 1 entries (1 files):
- cells-3310965-supplementary.pdf
